# Supplementary material for: Taxonomic landscape of the Mycobacterium “Fortuitum-Vaccae” clade: a genome study
Source: Front Microbiol. 2026 Feb 16;17:1728622. doi: 10.3389/fmicb.2026.1728622 (PMC12950695; doi:10.3389/fmicb.2026.1728622)
Supplement: Supplementary file 1 [file Data_Sheet_1.xlsx]

## Sheet: 1
Supplementary Dataset 1. 222 Species in the genus Mycobacterium in GenBank
Species name (New names, Gupta et al. 2018)a	Species name (Previous names)b	strain	accession. no	type strain (Y/N)	Completeness (%)	Contamination (%)	16S rRNA accession. no	Pubmed	16S rRNA identity (%)
Mycobacteroides abscessus	Mycobacterium abscessus	ATCC 19977T	CU458896	Y	99.26	0.28	NR_119148.1	7537060	100
Mycolicibacter acidiphilus	Mycolicibacter acidiphilus	M1T	JAHCLR000000000	Y	98.31	0.06	NR_181745.1	/	99.468
Mycolicibacterium agri	Mycobacterium agri	CCUG 37673T	PDCP00000000	Y	99.36	2.5	NR_025527.1	/	99.931
Mycolicibacterium aichiense	Mycobacterium aichiense	NCTC 10820T	UGQK00000000	Y	99.66	0.13	NR_029219.1	1380284	100
Mycolicibacter algericus	Mycobacterium algericum	DSM 45454T	MVHC00000000	Y	98.69	0	NR_117529.1	20833885	99.868
Mycobacterium alsense	Mycobacterium alsense	DSM 45230T	MVHD00000000	Y	97.09	0.15	NR_147779.2	17804654	100
Mycolicibacterium alvei	Mycobacterium alvei	JCM 12272T	AP022565	Y	98.72	1.18	MZ276289.1	/	99.701
Mycobacterium angelicum	Mycobacterium angelicum	DSM 45057T	MVHE00000000	Y	99.36	0.5	NR_145908.1	26420689	99.934
Mycolicibacterium anyangense	Mycobacterium anyangense	JCM 30275T	AP022620	Y	99.18	0.07	NR_136492.1	25870258	100
Mycobacterium aquaticum	Mycobacterium aquaticum	RW6T	MVHF00000000	Y	99.2	1.2	NR_158005.1	28829035	100
Mycolicibacterium arabiense	Mycobacterium arabiense	JCM 18538T	AP022593	Y	98.55	1.76	NR_109734.2	23728378	99.802
Mycolicibacterium aromaticivorans	Mycobacterium aromaticivorans	JCM 16368T	JALN00000000	Y	100	0.34	NR_043284.1	19196782	99.774
Mycobacterium arosiense	Mycobacterium arosiense	DSM 45069T	MVHG00000000	Y	100	0.56	NR_117221.1	19915104	100
Mycolicibacter arupensis	Mycobacterium arupense	DSM 44942T	MVHH00000000	Y	98.44	0	NR_043588.1	16738122	100
Mycobacterium asiaticum	Mycobacterium asiaticum	DSM 44297T	MVHI00000000	Y	99.06	0.6	AF547896.1	15653890	100
Mycobacterium attenuatum	Mycobacterium attenuatum	MK41T	UPHT00000000	Y	99.49	0.21	NR_179498.1		100
Mycolicibacterium aubagnense	Mycobacterium aubagnense	DSM 45150T	POTN00000000	Y	99.79	0.63	AY859683.1	16403878	100
Mycolicibacterium aurum	Mycobacterium aurum	NCTC 10437T	CVQQ00000000	Y	98.43	0.08	NR_116555.1	19502318	99.931
Mycolicibacterium austroafricanum	Mycobacterium austroafricanum	DSM 44191T	HG964450	Y	98.9	0.32	NR_026284.1	8782676	100
Mycobacterium avium	Mycobacterium avium	ATCC 25291T	ACFI00000000	Y	98.84	0.01	NR_116040.1	19047739	100
Mycolicibacterium bacteremicum	Mycobacterium bacteremicum	DSM 45578T	MVHJ00000000	Y	98.74	0.02	NR_116557.1	19502318	100
Mycolicibacterium baixiangningiae	Mycolicibacterium baixiangningiae	LJ126T	CP066218	Y	98.06	0.03	NR_181261.1		100
Mycobacterium basiliense	Mycobacterium basiliense	DSM 104308T	LR130759	Y	99.28	0.49	/	/	/
Mycolicibacterium boenickei	Mycobacterium boenickei	JCM 15653T	AP022579	Y	98.95	0.14	NR_029036.1	15388725	100
Mycobacterium bohemicum	Mycobacterium bohemicum	DSM 44277T	LQOK00000000	Y	98.17	0.11	NR_026054.1	9828436	100
Mycobacterium botniense	Mycobacterium botniense	JCM 17322T	BLKW00000000	Y	99.02	0.28	NR_028878.1	10826815	100
Mycobacterium bourgelatii	Mycobacterium bourgelatii	DSM 45746T	JACKSX000000000	Y	99.51	0.05	NR_135729.1	23990648	100
Mycobacterium branderi	Mycobacterium branderi	DSM 44624T	MVHM00000000	Y	98.72	0.8	NR_041897.1	11015432	100
Mycolicibacterium brisbanense	Mycobacterium brisbanense	JCM 15654T	BCSX00000000	Y	100	0.51	NR_029037.1	15388725	99.812
Mycolicibacterium brumae	Mycobacterium brumae	CIP 1034565T	PDCN02000000	Y	98.76	0.04	AF547907.1	15653890	99.814
Mycolicibacterium canariasense	Mycobacterium canariasense	CCUG 47953T	LQOL00000000	Y	99.29	0.45	NR_025737.1	15388736	99.93
Mycobacterium celatum	Mycobacterium celatum	DSM 44243T	LQOM00000000	Y	98.94	0.07	NR_114894.1	14715774	99.86
Mycolicibacterium celeriflavum	Mycobacterium celeriflavum	DSM 46765T	MVHN00000000	Y	98.64	0	NR_178686.1	25389151	100
Mycobacteroides chelonae	Mycobacterium chelonae	ATCC 35752T	LQON00000000	Y	100	0.32	NR_119149.1	7537060	100
Mycolicibacterium chitae	Mycobacterium chitae	NCTC 10485T	LR134355	Y	98.65	0	AF547910.1	15653890	99.814
Mycolicibacterium chlorophenolicum	Mycobacterium chlorophenolicum	JCM 7439T	BCQY00000000	Y	100	1.37	FJ172305.1	19502318	99.931
Mycolicibacterium chubuense	Mycobacterium chubuense	DSM 44219T	MVHO00000000	Y	98.86	0	NR_041902.1	11574585	100
Mycobacterium colombiense	Mycobacterium colombiense	CECT 3035T	AFVW00000000	Y	98.23	0.66	NR_042423.1	16957098	100
Mycolicibacterium conceptionense	Mycobacterium conceptionense	CCUG 50187T	LQOP00000000	Y	99.29	0	NR_043239.1	16403878	100
Mycolicibacterium confluentis	Mycobacterium confluentis	DSM 44017T	LQOQ00000000	Y	98.91	0.05	AF547913.1	15653890	99.815
Mycobacterium conspicuum	Mycobacterium conspicuum	DSM 44136T	LQOR00000000	Y	98.47	0.06	NR_029298.1	8576323	100
Mycobacterium cookii	Mycobacterium cookii	JCM 12404T	AP022569	Y	97.82	1.15	NR_114661.1	11574585	99.98
Mycolicibacterium cosmeticum	Mycobacterium cosmeticum	DSM 44829T	CCBB000000000	Y	99.47	0.01	NR_025787.1	15545488	100
Mycolicibacterium crocinum	Mycobacterium crocinum	JCM 16369T	BBHD00000000	Y	99.73	0.02	MH169219.1	/	99.75
Mycobacterium decipiens	Mycobacterium decipiens	TBL 1200985T	NCXP00000000	Y	98.75	0.22	NR_178632.1	25253791	100
Mycolicibacterium diernhoferi	Mycobacterium diernhoferi	ATCC 19340T	CP080332	Y	98.05	0.36	NR_041903.1	11574585	100
Mycolicibacterium doricum	Mycobacterium doricum	DSM 44339T	LQOS00000000	Y	100	0.19	NR_025099.1	11760941	99.862
Mycolicibacterium duvalii	Mycobacterium duvalii	JCM 6396T	AP022563	Y	99.3	0	AF547918.1	15653890	100
Mycobacterium eburneum	Mycobacterium eburneum	DSM 44358T	SMSD00000000	Y	99.39	0.64	NR_157985.1	28869002	100
Mycolicibacterium elephantis	Mycobacterium elephantis	DSM 44368T	JACKTZ000000000	Y	100	0.06	NR_025296.1	11034492	99.011
Mycolicibacter engbaekii	Mycobacterium engbaekii	ATCC 27353T	LQOT00000000	Y	98.77	0.04	NR_114655.1	11574585	100
Mycobacterium europaeum	Mycobacterium europaeum	DSM 45397T	LQOU00000000	Y	98.94	0.17	NR_125568.1	693362	99.933
Mycolicibacterium fallax	Mycobacterium fallax	DSM 44179T	LQOJ00000000	Y	98.13	0.38	NR_041904.1	11574585	99.932
Mycolicibacterium farcinogenes	Mycobacterium farcinogenes	DSM 43637T	CCAY000000000	Y	98.74	0	NR_042923.1	15545441	99.933
Mycolicibacterium flavescens	Mycobacterium flavescens	DSM 43991T	JACKUL000000000	Y	98.56	0.01	NR_044815.1	2275850	100
Mycobacterium florentinum	Mycobacterium florentinum	DSM 44852T	LQOV00000000	Y	99.59	0.13	NR_042223.1	15879240	100
Mycolicibacterium fluoranthenivorans	Mycobacterium fluoranthenivorans	DSM 44556T	JAANOW000000000	Y	96.23	0.27	NR_042224.1	15612622	100
Mycolicibacterium fortuitum	Mycobacterium fortuitum	DSM 46621T	JH814716	Y	99.31	0.16	NR_042912.1	15545441	100
Mycobacterium fragae	Mycobacterium fragae	DSM 45731T	LQOW00000000	Y	98.52	0.02	NR_118426.1	23264503	99.931
Mycobacteroides franklinii	Mycobacterium franklinii	DSM 45524T	MVHQ00000000	Y	99.41	1.09	NR_117923.1	21888796	100
Mycolicibacterium frederiksbergense	Mycobacterium frederiksbergense	DSM 45364T	JACKTH000000000	Y	98.16	0.02	NR_025393.1	11594601	100
Mycolicibacterium gadium	Mycobacterium gadium	JCM 12688T	AP022608	Y	97.73	0.22	AF547926.1	15653890	99.815
Mycobacterium gastri	Mycobacterium gastri	DSM 43505T	LQOX00000000	Y	99.49	0	NR_041905.1	11574585	100
Mycobacterium genavense	Mycobacterium genavense	ATCC 51234T	JAGZ00000000	Y	98.23	0	NR_029223.1	8240965	99.722
Mycolicibacterium gilvum	Mycobacterium gilvum	NCTC 10742T	UGQM00000000	Y	98.85	0.84	NR_118915.1	1380284	99.384
Mycolicibacterium goodii	Mycobacterium goodii	ATCC 700504T	CP092364	Y	98.69	0.6	NR_029341.1	10555330	99.715
Mycobacterium gordonae	Mycobacterium gordonae	DSM 44160T	LQOY00000000	Y	99.13	0.57	NR_044812.1	2275850	99.641
Mycobacterium grossiae	Mycobacterium grossiae	DSM 104744T	CP043474	Y	98.13	0	NR_159107.1	28984546	99.933
Mycobacterium haemophilum	Mycobacterium haemophilum	DSM 44634T	CP011883	Y	98.97	0.13	NR_104888.1	23410935	100
Mycolicibacterium hassiacum	Mycobacterium hassiacum	DSM 44199T	KB903840	Y	99.08	0.28	NR_026011.1	8995808	99.933
Mycobacterium heckeshornense	Mycobacterium heckeshornense	JCM 15655T	GCA_016592155.1	Y	96.89	0.06	NR_028759.1	11060075	100
Mycobacterium heidelbergense	Mycobacterium heidelbergense	DSM 44471T	MVHR00000000	Y	98.65	0.08	NR_025268.1	7678107	99.862
Mycobacterium helveticum	Mycobacterium helveticum	16-83T	VMQU00000000	Y	98.68	0.32	NR_181114.1	/	100
Mycolicibacterium helvum	Mycobacterium helvum	JCM 30396T	AP022596	Y	99.6	0.41	NR_152647.1	27498537	99.932
Mycolicibacter hiberniae	Mycobacterium hiberniae	ATCC 49874T	LQOZ00000000	Y	98.85	0.04	JN571173.1	22447702	100
Mycolicibacterium hippocampi	Mycobacterium hippocampi	DSM 45391T	JACKSE000000000	Y	100	2.13	NR_134094.1	21888823	99.117
Mycolicibacterium hodleri	Mycobacterium hodleri	DSM 44183T	JACKTL000000000	Y	98.08	0.19	NR_026286.1	8782676	100
Mycolicibacterium holsaticum	Mycobacterium holsaticum	JCM 12374T	CP080998	Y	99.51	0.09	NR_028945.2	12508858	99.934
Mycolicibacterium houstonense	Mycobacterium houstonense	ATCC 49403T	FJVO00000000	Y	99.28	0	NR_042913.1	15545441	100
Mycolicibacter icosiumassiliensis	Mycobacterium icosiumassiliensis	8WA6T	LT546165	Y	96.85	2.01	NR_179517.1	/	99.672
Mycobacteroides immunogenum	Mycobacterium immunogenum	ATCC 700505T	LQPA00000000	Y	100	0.12	NR_104876.1	23410935	100
Mycobacterium innocens	Mycobacterium innocens	MK13T	UPHQ00000000	Y	99.09	0.45	NR_179497.1	/	100
Mycolicibacterium insubricum	Mycobacterium insubricum	DSM 45132T	MVHS00000000	Y	98.53	0.16	NR_125525.1	19502346	99.929
Mycobacterium interjectum	Mycobacterium interjectum	DSM 44064T	LQPB00000000	Y	90.2	1.76	AF547937.1	15653890	99.815
Mycobacterium intermedium	Mycobacterium intermedium	DSM 44049T	MVHT00000000	Y	99.77	0.14	NR_044840.1	8494735	99.929
Mycobacterium intracellulare	Mycobacterium intracellulare	ATCC 13950T	CP003322	Y	99.14	0.35	NR_117223.1	19915104	100
Mycolicibacterium iranicum	Mycobacterium iranicum	DSM 45541T	LQPC00000000	Y	98.44	0.02	NR_117909.1	22843713	100
Mycobacterium kansasii	Mycobacterium kansasii	ATCC 12478T	CP006835	Y	99.31	0.04	NR_114662.1	11574585	100
Mycolicibacterium komanii	Mycobacterium komaniense	GPK 1020T	CVTA00000000	Y	99.32	0	NR_178713.1	/	99.562
Mycolicibacterium komossense	Mycobacterium komossense	DSM 44078T	JACKTY000000000	Y	99.81	3.37	NR_026086.1	/	99.18
Mycolicibacillus koreensis	Mycobacterium koreense	DSM 45576T	JACKUI000000000	Y	98.79	0.54	NR_118113.1	21784962	100
Mycobacterium kubicae	Mycobacterium kubicae	CIP 106428T	LQPD00000000	Y	99.93	0.09	NR_025000.1	11034491	100
Mycolicibacter kumamotonensis	Mycobacterium kumamotonense	DSM 45093T	MVHU00000000	Y	96.8	0.29	NR_041346.1	17116985	99.789
Mycobacterium kyogaensed	Mycobacterium kyogaense	NCTC 11659T	QJUA00000000	Y	98.07	0.1	NR_180098.1	/	100
Mycobacterium kyorinense	Mycobacterium kyorinense	DSM 45166T	LQPE00000000	Y	98.48	0.09	NR_041663.1	19502312	99.66
Mycobacterium lacus	Mycobacterium lacus	DSM 44577T	LQPF00000000	Y	98.6	0	NR_025175.1	12508880	100
Mycolicibacterium lacusdiani	Mycolicibacterium lacusdiani	JXJ CY 35T	JAKCFC000000000	Y	98.78	0.09	NR_181678.1	/	99.801
Mycobacterium lehmanniid	Mycobacterium lehmannii	CECT 8763T	NKCN00000000	Y	99.55	0.35	NR_159196.1	29058645	100
Mycobacterium lentiflavum	Mycobacterium lentiflavum	ATCC 51985T	GCA_022374895.2	Y	98.34	0	NR_041898.1	11574585	100
Mycolicibacterium litorale	Mycobacterium litorale	F4T	CP019882	Y	99.24	1.36	NR_117568.1	21742818	99.512
Mycolicibacterium llatzerense	Mycobacterium llatzerense	MG13T	LXOV00000000	Y	99.5	0.46	NR_042280.1	19060055	100
Mycolicibacter longobardus	Mycobacterium longobardum	DSM 45394T	LQPG00000000	Y	98.47	0.01	NR_118288.1	22447702	99.933
Mycolicibacterium lutetiense	Mycobacterium lutetiense	DSM 46713T	JAGIOP000000000	Y	98.59	1.47	NR_151953.1	27375118	99.728
Mycolicibacterium madagascariense	Mycobacterium madagascariense	JCM 13574T	AP022610	Y	98.56	0.82	AF547943.1	15653890	99.444
Mycolicibacterium mageritense	Mycobacterium mageritense	CIP 104973T	CCBF000000000	Y	99.08	0.19	NR_115232.1	15545441	99.933
Mycolicibacterium malmesburyense	Mycobacterium malmesburyense	WCM 7299T	CVTB00000000	Y	99.75	0.06	NR_156819.1	27926825	99.052
Mycobacterium malmoense	Mycobacterium malmoense	ATCC 29571T	GCA_019645855.1	Y	98.73	0.41	NR_044814.1	2275850	99.59
Mycobacterium mantenii	Mycobacterium mantenii	DSM 45255T	MVHW00000000	Y	98.98	0.27	NR_116538.1	19625425	99.932
Mycobacterium marinum	Mycobacterium marinum	CCUG20998T	GCA_003391395.1	Y	98.99	0.66	NR_025214.1	12406715	99.934
Mycobacterium marseillense	Mycobacterium marseillense	DSM 45437T	MVHX00000000	Y	99.49	0.21	NR_116262.1	19628609	100
Mycolicibacterium mengxianglii	Mycolicibacterium mengxianglii	Z-34T	CP065373	Y	97.79	0.68	NR_181011.1	/	99.798
Mycolicibacter minnesotensis	Mycobacterium minnesotense	DSM 45633T	MVHZ00000000	Y	97.26	0.19	NR_109474.1	22345139	99.933
Mycolicibacterium monacense	Mycobacterium monacense	DSM 44395T	MVIA00000000	Y	99.34	0.21	NR_041723.1	17082393	100
Mycobacterium montefiorense	Mycobacterium montefiorense	DSM 44602T	GCA_025823255.1	Y	95.43	0.09	NR_028808.1	12734264	99.934
Mycolicibacterium moriokaense	Mycobacterium moriokaense	JCM 6375T	AP022560	Y	97.54	0.27	NR_115331.1	16403878	99.933
Mycolicibacterium mucogenicum	Mycobacterium mucogenicum	JCM 13575	DRX263051	Y	98.6	0.45	AF480586.1	11574585	99.725
Mycolicibacterium murale	Mycobacterium murale	JCM 13392T	BLKT00000000	Y	99.42	0.61	NR_104691.1	/	99.931
Mycobacterium nebraskense	Mycobacterium nebraskense	DSM 44803T	LQPH00000000	Y	99.58	0.23	NR_025767.1	15545434	99.934
Mycobacterium neglectumd	Mycobacterium neglectum	CECT 8778T	NVQE00000000	Y	98.42	0.11	NR_169341.1	29404824	100
Mycolicibacterium neoaurum	Mycobacterium neoaurum	ATCC 25795T	JMDW00000000	Y	98.24	0.01	NR_041900.1	11574585	100
Mycobacterium neumanniid	Mycobacterium neumannii	CECT 8766T	NKCO00000000	Y	99.63	0	NR_159197.1	29058645	100
Mycolicibacterium neworleansense	Mycobacterium neworleansense	ATCC 49404T	CWKH00000000	Y	97.82	0.08	NR_042914.1	15545441	100
Mycolicibacterium nivoides	Mycolicibacterium nivoides	DL90T	CP034072	Y	100	0.07	NR_180072.1	/	100
Mycolicibacter nonchromogenicus	Mycobacterium nonchromogenicum	DSM 44164T	LQPI00000000	Y	98.39	0.04	AF547952.1	15653890	99.672
Mycobacterium noviomagense	Mycobacterium noviomagense	DSM 45145T	MVIC00000000	Y	99.19	0.02	NR_044442.1	19329618	100
Mycolicibacterium novocastrense	Mycobacterium novocastrense	JCM 18114T	BCTA00000000	Y	99.34	0.35	NR_029208.1	9336929	99.651
Mycolicibacterium obuense	Mycobacterium obuense	DSM 44075T	JYNU00000000	Y	98.1	0.01	NR_029218.1	1380284	99.934
Mycobacterium palauensed	Mycobacterium palauense	CECT 8779T	NVQF00000000	Y	97.25	1.96	NR_169341.1	29404824	100
Mycolicibacterium pallens	Mycobacterium pallens	JCM 16370T	BBHE00000000	Y	99.57	0.09	MH169208.1	/	97.881
Mycobacterium palustre	Mycobacterium palustre	DSM 44572T	LQPJ00000000	Y	100	6.11	NR_028940.1	12361253	99.934
Mycobacterium paraense	Mycobacterium paraense	IEC26T	LQPM00000000	Y	98.97	0	NR_178718.1	25487637	100
Mycobacterium paraffinicum	Mycobacterium paraffinicum	DSM 44181T	GCA_025822865.1	Y	99.22	0	NR_117217.1	19915104	99.866
Mycolicibacterium parafortuitum	Mycobacterium parafortuitum	CCUG 20999T	MVID00000000	Y	98.32	0	NR_026285.1	8782676	100
Mycobacterium paragordonae	Mycobacterium paragordonae	49061T	CP025546	Y	99.69	0.16	NR_125667.1	24006480	99.928
Mycolicibacillus parakoreensis	Mycobacterium parakoreense	DSM 45575T	CP092365	Y	99.2	0.1	NR_118112.1	23159753	100
Mycobacterium parascrofulaceum	Mycobacterium parascrofulaceum	ATCC BAA-614T	GG770676	Y	98.76	0.15	NR_117220.1	19915104	100
Mycobacterium paraseoulense	Mycobacterium paraseoulense	DSM 45000T	MVIE00000000	Y	98.87	0.31	DQ536404.1	19654367	99.934
Mycolicibacter paraterrae	Mycobacterium paraterrae	DSM 45127T	CP092488	Y	99.74	0.3	KT861785.1	/	97.538
Mycobacterium parmense	Mycobacterium parmense	DSM 44553T	LQPO00000000	Y	99.64	0.06		15280280	99.394
Mycolicibacterium peregrinum	Mycobacterium peregrinum	DSM 43271T	LQPP00000000	Y	99.32	0.04	NR_042915.1	15545441	99.933
Mycobacterium persicum	Mycobacterium persicum	AFPC-000227T	MVIF00000000	Y	98.39	0.08	NR_156953.1	28629501	99.934
Mycolicibacterium phlei	Mycobacterium phlei	CCUG 21000T	CP014475	Y	98.62	0	NR_041906.1	11574585	99.932
Mycolicibacterium phocaicum	Mycobacterium phocaicum	DSM 45104T	POTM00000000	Y	98.79	0.76	NR_043237.1	16403878	100
Mycolicibacterium porcinum	Mycobacterium porcinum	DSM 44242T	JACKVC000000000	Y	99.95	0.28	NR_042920.1	15545441	100
Mycolicibacterium poriferae	Mycobacterium poriferae	JCM 12603T	AP022570	Y	98.58	0.09	NR_025235.1	11574585	99.862
Mycobacterium pseudokansasii	Mycobacterium pseudokansasii	MK142T	UPHU00000000	Y	98.64	0.04	NR_179496.1	/	100
Mycobacterium pseudoshottsii	Mycobacterium pseudoshottsii	JCM 15466T	BCND00000000	Y	98.78	1.01	NR_042988.1	15879246	100
Mycolicibacterium psychrotolerans	Mycobacterium psychrotolerans	JCM 13323T	AP022574	Y	98.76	0	NR_028998.1	15388695	99.595
Mycolicibacterium pulveris	Mycobacterium pulveris	JCM 6370T	AP022599	Y	99.03	0.11	AF547960.1	15653890	100
Mycolicibacterium pyrenivorans	Mycobacterium pyrenivorans	DSM 44605T	JACKSH000000000	Y	99.65	0.48	AJ431371.1	15545477	100
Mycolicibacterium rhodesiae	Mycobacterium rhodesiae	DSM 44223T	MVIH00000000	Y	99.64	0	AF547961.1	15653890	100
Mycobacterium riyadhense	Mycobacterium riyadhense	DSM 45176T	LQPQ00000000	Y	97.38	0.01	NR_044449.1	19406791	99.932
Mycolicibacterium rufum	Mycobacterium rufum	JCM 16372T	BBGS00000000	Y	99.5	0.2	NR_043283.1	19196782	99.725
Mycolicibacterium rutilum	Mycobacterium rutilum	JCM 16371T	BBHF00000000	Y	98.49	0	NR_043761.1	19196782	97.18
Mycobacteroides salmoniphilum	Mycobacterium salmoniphilum	SCT	MAFR00000000	Y	100	0.21	NR_043989.1	17978213	100
Mycobacteroides saopaulense	Mycobacterium saopaulense	CCUG 66554T	MVII00000000	Y	99.16	0.18	NR_145859.1	26358475	100
Mycolicibacterium sarraceniae	Mycobacterium sarraceniae	JCM 30395T	AP022595	Y	99.58	0.58	NR_152646.1	27498537	99.932
Mycobacterium saskatchewanense	Mycobacterium saskatchewanense	DSM 44616T	LQPR00000000	Y	99.39	1.3	NR_042793.1	15143004	100
Mycobacterium scrofulaceum	Mycobacterium scrofulaceum	DSM 43992T	MVIJ00000000	Y	99.35	0.03	NR_025237.1	11574585	100
Mycolicibacterium sediminis	Mycobacterium sediminis	DSM 45643T	JACKUW000000000	Y	98.86	0.18	NR_109733.1	23728378	99.934
Mycolicibacterium senegalense	Mycobacterium senegalense	ATCC 35796T	CP081000	Y	99.15	0	NR_042921.1	15545441	100
Mycobacterium senriense	Mycobacterium senriense	TY59T	AP024828	Y	98.89	0.18	NR_179381.1	/	100
Mycolicibacter senuensis	Mycobacterium senuense	DSM 44999T	LQPS00000000	Y	97.13	1.11	NR_043905.1	18319471	99.542
Mycobacterium seoulense	Mycobacterium seoulense	DSM 44998T	JACKVP000000000	Y	99.25	0.32	NR_043904.1	17329791	99.934
Mycolicibacterium septicum	Mycobacterium septicum	DSM 44393T	CBMO000000000	Y	99.63	0.12	NR_042916.1	15545441	100
Mycolicibacterium setense	Mycobacterium setense	DSM 45070T	JTJW00000000	Y	99.58	0	NR_044110.1	18218954	99.701
Mycobacterium sherrisii	Mycobacterium sherrisii	ATCC BAA-832T	LQPT00000000	Y	98.65	0.21	NR_115209.1	14715731	99.934
Mycobacterium shigaense	Mycobacterium shigaense	JCM 32072T	AP018164	Y	97.73	0	NR_146370.1	21955184	100
Mycobacterium shimoidei	Mycobacterium shimoidei	DSM 44152T	LQPU00000000	Y	98.66	0.03	NR_041945.1	11023191	99.934
Mycobacterium shinjukuense	Mycobacterium shinjukuense	CCUG 53584T	MVIK00000000	Y	98.39	0.2	NR_112623.1	20833878	100
Mycobacterium shottsii	Mycobacterium shottsii	JCM 12657T	AP022572	Y	98.86	0.31	NR_025636.1	15879246	100
Mycobacterium simiae	Mycobacterium simiae	ATCC 25275T	HG315953	Y	97.97	0.21	GQ153280.1	19915104	100
Mycolicibacterium smegmatis	Mycobacterium smegmatis	NCTC 8159T	LN831039	Y	98.76	0.46	NR_025311.1	10555330	99.664
Mycolicibacterium sphagni	Mycobacterium sphagni	ATCC 33027T	NOZR00000000	Y	98.54	0.03	NR_104774.1	23410935	100
Mycolicibacterium stellerae	Mycolicibacterium stellerae	CECT 8783T	RARC00000000	Y	98.44	0.4	NR_178537.1	/	100
Mycobacterium stephanolepidis	Mycobacterium stephanolepidis	NJB0901T	AP018165	Y	100	0.2	NR_157700.1	28857733	100
Mycobacterium stomatepiae	Mycobacterium stomatepiae	JCM 17783T	AP022587	Y	97.9	0.25	NR_042665.1	19060066	100
Mycobacterium syngnathidarumd	Mycobacterium syngnathidarum	27335T	MLCL00000000	Y	98.43	0.16	NR_179783.1	/	100
Mycobacterium szulgai	Mycobacterium szulgai	DSM 44166T	LQPW00000000	Y	99.53	0.39	NR_026080.1	2275850	99.934
Mycobacterium talmoniae	Mycobacterium talmoniae	ATCC BAA-2683T	GCA_002967005.1	Y	97.71	1.85	NR_157699.1	28809146	100
Mycolicibacter terrae	Mycobacterium terrae	CIP 104321T	LQPX00000000	Y	97.82	0.01	NR_118881.1	2275850	99.659
Mycolicibacterium thermoresistibile	Mycobacterium thermoresistibile	ATCC 19527T	AGVE00000000	Y	98.56	0	NR_044821.1	1380284	99.251
Mycobacterium timonense	Mycobacterium timonense	CCUG 56329T	MVIL00000000	Y	98.22	0.17	NR_104956.1	23410935	99.931
Mycolicibacterium tokaiense	Mycobacterium tokaiense	NCTC10821T	UGQT00000000	Y	98.39	0.15	NR_025236.1	11574585	100
Mycobacterium triplex	Mycobacterium triplex	DSM 44626T	LQPY00000000	Y	100	0.15	NR_117226.1	19915104	100
Mycolicibacillus trivialis	Mycobacterium triviale	DSM 44153T	LQPZ00000000	Y	98.85	0.29	AF547974.1	15653890	99.631
Mycobacterium tuberculosis	Mycobacterium tuberculosis	H37RvT	AL123456	Y	99.08	0.7	NR_102810.2	20980199	100
Mycolicibacterium tusciae	Mycobacterium tusciae	DSM 44338T	MVIM00000000	Y	98.42	0.11	NR_024903.1	10555367	99.645
Mycobacterium ulcerans	Mycobacterium ulcerans	ATCC 19423T	GCA_022374915.3	Y	98.26	0.73	NR_113138.1	21986278	99.797
Mycolicibacterium vaccae	Mycobacterium vaccae	ATCC 25954T	JH814683	Y	98.53	0.03	NR_041899.1	11574585	100
Mycolicibacterium vanbaalenii	Mycobacterium vanbaalenii	PYR-1T	CP000511	Y	98.28	3.23	NR_029293.1	7557300	100
Mycobacterium vicinigordonae	Mycobacterium vicinigordonae	24T	CP059165	Y	97.67	1.8	NR_178881.1	/	100
Mycolicibacterium vinylchloridicum	Mycolicibacterium vinylchloridicum	CECT 8761T	JACBJQ000000000	Y	99.46	0.45	NR_181193.1	/	100
Mycolicibacter virginiensis	Mycobacterium virginiense	DSM 100883T	CP092430	Y	98.64	0.18	NR_149186.1	26962085	100
Mycolicibacterium vulneris	Mycobacterium vulneris	DSM 45247T	NCXM00000000	Y	98.95	0.57	NR_116466.1	19620376	100
Mycolicibacterium wolinskyi	Mycobacterium wolinskyi	ATCC 700010T	LQQA00000000	Y	99.92	0.01	NR_042922.1	15545441	100
Mycolicibacterium xanthum	Mycolicibacterium xanthum	Y57T	JAIFZS000000000	Y	99.22	0	OK175670.1	/	99.858
Mycobacterium xenopi	Mycobacterium xenopi	DSM 43995T	LQQB00000000	Y	98.33	1.18	NR_042163.1	14715774	99.865
Mycobacterium ostraviense	Mycobacterium ostraviense	241/15T	GCA_002705925.1	Y	99.17	0.56	/	/	/
Mycobacterium numidiamassiliense	Mycobacterium numidiamassiliense	AB215T	GCA_900157365.1	Y	98.62	4.67	NR_179524.1	/	99.86
Mycobacterium terramassiliense	Mycobacterium terramassiliense	AB308T	GCA_900157385.1	Y	97.88	3.84	NR_179522.1	/	99.423
Mycobacterium rhizamassiliense	Mycobacterium rhizamassiliense	AB57T	GCA_900157375.1	Y	96.42	1.13	NR_179523.1	/	99.929
Mycobacterium ahvazicum	Mycobacterium ahvazicum	AFP003T	GCA_900176255.2	Y	99.27	1.5	NR_179612.1	/	100
Mycobacterium barrassiae	Mycobacterium barrassiae	CCUG 50398T	GCA_025822765.1	Y	98.09	0.01	NR_115330.1	16403878	100
Mycobacterium manitobense	Mycobacterium manitobense	DSM 44615T	GCA_025821665.1	Y	99.38	0.17	DQ350150.1	/	99.773
Mycobacterium hackensackense	Mycobacterium hackensackense	DSM 44833T	GCA_025822555.1	Y	99.07	0.04	NR_115184.1	14662956	100
Mycobacterium yunnanensis	Mycobacterium yunnanensis	DSM 44838T	GCA_025823185.1	Y	98.06	0.87	DQ350153.1	/	100
Mycobacterium bouchedurhonense	Mycobacterium bouchedurhonense	DSM 45439T	GCA_002086165.1	Y	98.54	0.08	NR_116063.1	19628609	99.532
Mycobacterium simulans	Mycobacterium simulans	FI-09026T	GCA_900232995.1	Y	97.38	0.28	NR_181979.1	19832722	99.934
Mycobacterium spongiae	Mycobacterium spongiae	FSD4b-SMT	GCA_018278905.1	Y	100	0.14	NR_178462.1	20883497	100
Mycobacterium kiyosense	Mycobacterium kiyosense	IWGMT90018T	GCA_021654635.1	Y	94.28	0.59	LC728494.1	/	99.739
Mycolicibacter heraklionensis	Mycobacterium heraklionense	JCM 30995T	GCA_019645815.1	Y	98.21	0	NR_117431.1	22447702	100
Mycobacterium novum	Mycobacterium novum	JCM 6391T	GCA_010726505.1	Y	98.92	1.27	/	/	/
Mycolicibacter sinensis	Mycobacterium sinense	JDM601T	GCA_000214155.1	Y	98.36	0.02	KP736080.1	/	99.113
Mycobacterium massilipolynesiensis	Mycobacterium massilipolynesiensis	M26T	GCA_001494595.1	Y	99.24	0.15	LN909503.1	/	100
Mycobacterium mephinesia	Mycobacterium mephinesia	P7213T	GCA_900604305.1	Y	98.21	0.02	LR027372.1	/	100
Mycobacterium dioxanotrophicus	Mycobacterium dioxanotrophicus	PH-06T	GCA_002157835.1	Y	99.83	1.01	NR_178332.1	19085063	99.78
[Mycobacterium] fortunisiensis	[Mycobacterium] fortunisiensis	TNTM28T	GCA_019050325.1	Y	99.11	0	/	/	/
Mycobacterium lepromatosis	Mycobacterium lepromatosis	FJ924T	GCA_000975265.2	Y	98.48	0.02	NR_178331.1	19019760	100
Mycobacterium paraintracellulare	Mycobacterium paraintracellulare	JCM 30622T	GCA_010731935.1	Y	99.51	0.75	NR_146658.1	22628501	100
Mycolicibacterium gossypii	Mycolicibacterium gossypii	S2-37T	GCA_017352375_1	Y	98.1	1.77	/	/	/
Mycobacterium salfingeri	Mycobacterium salfingeri	20-157661T	CP081006	Y	99.52	0	OM732325.1	/	100
excluded in this study
Species name (New names, Gupta et al. 2018)a	Species name (Previous names)b	reasons for being excluded in this study
Mycobacterium tuberculosis variant bovis	Mycobacterium tuberculosis variant bovis	variant of Mycobacterium tuberculosis
Mycobacterium tuberculosis variant microti	Mycobacterium tuberculosis variant microti	variant of Mycobacterium tuberculosis
Mycobacterium tuberculosis variant africanum	Mycobacterium tuberculosis variant africanum	variant of Mycobacterium tuberculosis
Mycobacterium tuberculosis variant pinnipedii	Mycobacterium tuberculosis variant pinnipedii	variant of Mycobacterium tuberculosis
Mycobacterium tuberculosis variant caprae	Mycobacterium tuberculosis variant caprae	variant of Mycobacterium tuberculosis
Mycobacterium ulcerans subsp. shinshuense	Mycobacterium ulcerans subsp. shinshuense	subspecies of Mycobacterium ulcerans
Mycobacterium bolletii	Mycobacterium bolletii	subspecies of Mycobacteroides abscessus
Mycobacterium chimaera	Mycobacterium chimaera	subspecies of Mycobacterium intracellulare
Mycobacterium yongonense	Mycobacterium yongonense	subspecies of Mycobacterium intracellulare
Mycobacterium paratuberculosis	Mycobacterium paratuberculosis	subspecies of Mycobacterium avium
Mycobacterium massiliense	Mycobacterium massiliense	subspecies of Mycobacterium abscessus
Mycobacterium runyonii	Mycobacterium runyonii	heterotypic synonym of Mycobacterium abscessus
Mycobacterium malmesburii	Mycobacterium malmesburii	homotypic synonym of Mycobacterium malmesburyense
Mycobacterium indicuspranii	Mycobacterium indicuspranii	heterotypic synonym of Mycobacterium intracellulare
Mycobacterium canetti	Mycobacterium canetti	equivalent: Mycobacterium canettii
Mycobacterium visibilis	Mycobacterium visibilis	homotypic synonym of Mycobacterium visibilis
Mycolicibacterium komanii	Mycobacterium komanii	homotypic synonym of Mycolicibacterium komaniense
Mycobacterium alsiense	Mycobacterium alsiense	misspelling; write spelling: Mycobacterium alsense
Mycobacterium intracellularis	Mycobacterium intracellularis	misspelling; write spelling: Mycobacterium intracellulare
Mycobacterium xenopei	Mycobacterium xenopei	misspelling; write spelling: Mycobacterium xenopi
Mycobacterium chelonei	Mycobacterium chelonei	misspelling; write spelling: Mycobacterium chelonae
Mycobacterium hemophilum	Mycobacterium hemophilum	no available assembly in NCBI
Mycobacterium aemonae	Mycobacterium aemonae	no available assembly in NCBI
Mycobacterium albicans	Mycobacterium albicans	no available assembly in NCBI
Mycobacterium album	Mycobacterium album	no available assembly in NCBI
Mycobacterium anthracenicum	Mycobacterium anthracenicum	no available assembly in NCBI
Mycobacterium aquae	Mycobacterium aquae	no available assembly in NCBI
Mycobacterium aquiterrae	Mycobacterium aquiterrae	no available assembly in NCBI
Mycolicibacterium arcueilense	Mycobacterium arcueilense	no available assembly in NCBI
Mycobacterium borstelense	Mycobacterium borstelense	no available assembly in NCBI
Mycobacterium brasiliensis	Mycobacterium brasiliensis	no available assembly in NCBI
Mycobacterium buckleii	Mycobacterium buckleii	no available assembly in NCBI
Mycobacterium buruli	Mycobacterium buruli	no available assembly in NCBI
Mycobacterium chesapeaki	Mycobacterium chesapeaki	no available assembly in NCBI
Nocardia coeliaca	Mycobacterium coeliacum	no available assembly in NCBI
Mycobacterium columbarii	Mycobacterium columbarii	no available assembly in NCBI
Mycobacterium fuerthensis	Mycobacterium fuerthensis	no available assembly in NCBI
Mycobacterium fukienense	Mycobacterium fukienense	no available assembly in NCBI
Mycobacterium genitalium	Mycobacterium genitalium	no available assembly in NCBI
Mycobacterium hyorhinis	Mycobacterium hyorhinis	no available assembly in NCBI
Mycobacterium isoniacini	Mycobacterium isoniacini	no available assembly in NCBI
Mycobacterium jacuzzii	Mycobacterium jacuzzii	no available assembly in NCBI
Mycobacterium kuopiense	Mycobacterium kuopiense	no available assembly in NCBI
Mycobacterium lacticola	Mycobacterium lacticola	no available assembly in NCBI
Mycobacterium lactis	Mycobacterium lactis	no available assembly in NCBI
Candidatus Mycobacterium lepraefelis	Candidatus Mycobacterium lepraefelis	no available assembly in NCBI
Mycobacterium lipsiensis	Mycobacterium lipsiensis	no available assembly in NCBI
Mycobacterium lufu	Mycobacterium lufu	no available assembly in NCBI
Mycolicibacterium montmartrense	Mycobacterium montmartrense	no available assembly in NCBI
Mycolicibacterium oryzae	Mycobacterium oryzae	no available assembly in NCBI
Mycobacterium petroleophilum	Mycobacterium petroleophilum	no available assembly in NCBI
Mycobacterium piscinum	Mycobacterium piscinum	no available assembly in NCBI
Mycobacterium ratisbonense	Mycobacterium ratisbonense	no available assembly in NCBI
Mycobacterium sacrum	Mycobacterium sacrum	no available assembly in NCBI
Mycobacterium savoniae	Mycobacterium savoniae	no available assembly in NCBI
Mycobacterium siernhoferi	Mycobacterium siernhoferi	no available assembly in NCBI
Mycobacterium suricattae	Mycobacterium suricattae	no available assembly in NCBI
Mycobacterium sydneyiensis	Mycobacterium sydneyiensis	no available assembly in NCBI
Mycobacterium uekiense	Mycobacterium uekiense	no available assembly in NCBI
Mycobacterium visibile	Mycobacterium visibile	no available assembly in NCBI
Candidatus Mycobacterium tarwinense	Candidatus Mycobacterium tarwinense	no available assembly in NCBI
Rhodococcus erythropolis	Mycobacterium erythropolis	another genus
Nocardia globerula	Mycobacterium globerulum	another genus
Candidatus Mycolicibacterium alkanivorans	Candidatus Mycolicibacterium alkanivorans	Candidatus
Candidatus Mycobacterium methanotrophicum	Candidatus Mycobacterium methanotrophicum	Candidatus
Mycolicibacterium acapulense	Mycobacterium acapulcensis	No type strain
Mycobacterium leprae	Mycobacterium leprae	No type strain
Mycobacterium lepraemurium	Mycobacterium lepraemurium	No type strain
Mycobacterium orygis	Mycobacterium orygis	No type strain
Mycobacterium liflandii	Mycobacterium liflandii	No type strain
Mycobacterium mungi	Mycobacterium mungi	No type strain
Mycobacterium canettii	Mycobacterium canettii	No type strain
Mycobacterium gallinarum	Mycobacterium gallinarum	No type strain
Mycobacterium uberis	Mycobacterium uberis	No type strain
Mycobacterium tilburgii	Mycobacterium tilburgii	No type strain
Mycolicibacterium aurantiacum	Mycolicibacterium aurantiacum	B3033T	contaminated
